# Supplementary material for: PCSK9 genetic variants, carotid atherosclerosis and vascular remodelling
Source: Open Heart. 2025 Oct 10;12(2):e003348. doi: 10.1136/openhrt-2025-003348 (PMC12517018; doi:10.1136/openhrt-2025-003348)
Supplement: online supplemental file 1 [file openhrt-12-2-s001.xlsx]

## Sheet: ST1
S Table 1: Minor allele frequency (MAF) and Hardy-Weinberg Equilibrium (HWE) p-value of PCSK9 variants in the IMPROVE and UKB studies.
			IMPROVE		UKB
SNP	MA	RA	MAF	HWE p	MAF	HWE p
rs11206510	C	T	0.1733	0.554	0.1875	0.508
rs2479409	G	A	0.3397	0.161	0.3479	0.12
rs11591147	T	G	0.01701	1	0.0173	1
rs11583680	T	C	0.1217	0.526	0.14	0.596
Where:MA, minor allele; RA, reference allele; MAF, minor allele frequency; HWE P, p value for deviation from the Hardy Weinberg equilibrium.
