# Supplementary material for: PCSK9 genetic variants, carotid atherosclerosis and vascular remodelling
Source: Open Heart. 2025 Oct 10;12(2):e003348. doi: 10.1136/openhrt-2025-003348 (PMC12517018; doi:10.1136/openhrt-2025-003348)
Supplement: online supplemental file 2 [file openhrt-12-2-s002.xlsx]

## Sheet: ST2
S Table 2. Associations between single variants and CC-IMT variables in IMPROVE (sex-combined and sex-stratified analyses)
			Men		Women		All
			(N=1,332)		(N=1,560)		(N=2,892)
	Variant	Allele	BETA ± SE	p	BETA ± SE	p	BETA ± SE	p
CC-IMTmean	rs11206510	C	-0.006 ± 0.009	0.50	-0.006 ± 0.006	0.31	-0.006 ± 0.005	0.25
	rs2479409	G	-0.0003 ± 0.0067	0.96	0.011 ± 0.005	0.03	0.005 ± 0.004	0.19
	rs11591147	T	-0.020 ± 0.025	0.44	0.004 ± 0.023	0.87	-0.009 ± 0.017	0.59
	rs11583680	T	0.017 ± 0.010	0.11	-0.010 ± 0.007	0.17	0.002 ± 0.006	0.79
CC-IMTmax	rs11206510	C	0.002 ± 0.013	0.89	-0.011 ± 0.010	0.29	-0.005 ± 0.008	0.54
	rs2479409	G	-0.003 ± 0.010	0.81	0.019 ± 0.008	0.03	0.009 ± 0.007	0.2
	rs11591147	T	-0.032 ± 0.039	0.41	-0.016 ± 0.038	0.68	-0.025 ± 0.027	0.35
	rs11583680	T	0.023 ± 0.016	0.16	-0.020 ± 0.012	0.08	-0.002 ± 0.010	0.84
CC-IMTmean-max	rs11206510	C	-0.004 ± 0.010	0.71	-0.009 ± 0.007	0.23	-0.007 ± 0.006	0.29
	rs2479409	G	0.0004 ± 0.0079	0.96	0.011 ± 0.006	0.07	0.006 ± 0.005	0.23
	rs11591147	T	-0.025 ± 0.030	0.40	0.0002 ± 0.0275	0.99	-0.014 ± 0.020	0.48
	rs11583680	T	0.016 ± 0.012	0.21	-0.015 ± 0.009	0.08	-0.002 ± 0.007	0.78
Where: CC-IMTmean, average of means of intima-media thickness in left and right common carotid arteries; CC-IMTmax, the highest value of maximum intima-media thickness in left and right common carotid arteries; CC-IMTmean-max, mean of maximum intima-media thickness in left and right common carotid arteries. Sex-combined analyses were adjusted for sex, age, population structure (MDS1-3), and use o…
