# Supplementary material for: PCSK9 genetic variants, carotid atherosclerosis and vascular remodelling
Source: Open Heart. 2025 Oct 10;12(2):e003348. doi: 10.1136/openhrt-2025-003348 (PMC12517018; doi:10.1136/openhrt-2025-003348)
Supplement: online supplemental file 3 [file openhrt-12-2-s003.xlsx]

## Sheet: ST3
S Table 3. Associations between single variants and CC-IMT variables in IMPROVE (treatment-combined and treatment-stratified analyses)
			Treated		Untreated		All
			(N=1,428)		(N=1,464)		(N=2,892)
	Variant	Allele	BETA ± SE	p	BETA ± SE	p	BETA ± SE	p
CC-IMTmean	rs11206510	C	-0.002 ± 0.008	0.79	-0.008 ± 0.007	0.25	-0.006 ± 0.005	0.25
	rs2479409	G	0.007 ± 0.006	0.24	0.004 ± 0.006	0.49	0.005 ± 0.004	0.19
	rs11591147	T	0.024 ± 0.031	0.43	-0.016 ± 0.021	0.45	-0.009 ± 0.017	0.59
	rs11583680	T	0.002 ± 0.009	0.77	-5.18x10-5 ± 0.008	1	0.002 ± 0.006	0.79
CC-IMTmax	rs11206510	C	0.002 ± 0.012	0.87	-0.010 ± 0.011	0.37	-0.005 ± 0.008	0.54
	rs2479409	G	0.005 ± 0.009	0.62	0.012 ± 0.009	0.18	0.009 ± 0.007	0.2
	rs11591147	T	0.044 ± 0.050	0.38	-0.045 ± 0.032	0.16	-0.025 ± 0.027	0.35
	rs11583680	T	0.005 ± 0.014	0.75	-0.009 ± 0.013	0.52	-0.002 ± 0.010	0.84
CC-IMTmean-max	rs11206510	C	-0.001 ± 0.009	0.92	-0.011 ± 0.008	0.21	-0.007 ± 0.006	0.29
	rs2479409	G	0.006 ± 0.007	0.41	0.006 ± 0.007	0.38	0.006 ± 0.005	0.23
	rs11591147	T	0.034 ± 0.038	0.37	-0.027 ± 0.024	0.26	-0.014 ± 0.020	0.48
	rs11583680	T	0.003 ± 0.011	0.81	-0.007 ± 0.010	0.49	-0.002 ± 0.007	0.78
Where: CC-IMTmean, average of means of intima-media thickness in left and right common carotid arteries; CC-IMTmax, the highest value of maximum intima-media thickness in left and right common carotid arteries; CC-IMTmean-max, mean of maximum intima-media thickness in left and right common carotid arteries. Analysis was stratified by treated or untreated with lipid-lowering medication (statins, f…
