# Supplementary material for: PCSK9 genetic variants, carotid atherosclerosis and vascular remodelling
Source: Open Heart. 2025 Oct 10;12(2):e003348. doi: 10.1136/openhrt-2025-003348 (PMC12517018; doi:10.1136/openhrt-2025-003348)
Supplement: online supplemental file 4 [file openhrt-12-2-s004.xlsx]

## Sheet: ST4
S Table 4. Associations between single variants and CC-IMT variables in UKB (sex-combined and sex-stratified analyses)
			Men		Women		All
			(N=20,229)		(N=21,298)		(N=41,527)
	Variant	Allele	BETA ± SE	p	BETA ± SE	p	BETA ± SE	p
CC-IMTmean	rs11206510	C	-0.004 ± 0.002	0.05933	-0.001 ± 0.002	0.4906	-0.003 ± 0.001	0.05807
	rs2479409	G	0.004 ± 0.002	0.0423	0.002 ± 0.001	0.2833	0.003 ± 0.001	0.02332
	rs11591147	T	-0.023 ± 0.007	0.0005899	-0.007 ± 0.005	0.2095	-0.015 ± 0.004	0.000556
	rs11583680	T	-0.002 ± 0.002	0.4627	0.000 ± 0.002	0.9738	-0.001 ± 0.002	0.5666
CC-IMTmax	rs11206510	C	-0.003 ± 0.003	0.2647	-0.002 ± 0.002	0.3891	-0.002 ± 0.002	0.1626
	rs2479409	G	0.004 ± 0.002	0.05605	0.001 ± 0.002	0.4415	0.003 ± 0.001	0.04708
	rs11591147	T	-0.026 ± 0.008	0.00119	-0.017 ± 0.007	0.01433	0.021 ± 0.005	4.752e-05
	rs11583680	T	0.003 ± 0.003	0.371	0.000 ± 0.003	0.9957	-0.001 ± 0.002	0.4949
CC-IMTmean-max	rs11206510	C	-0.004 ± 0.002	0.08754	-0.001 ± 0.002	0.5118	-0.003 ± 0.001	0.08546
	rs2479409	G	0.004 ± 0.002	0.05193	0.001 ± 0.002	0.567	0.002 ± 0.001	0.06116
	rs11591147	T	-0.021 ± 0.007	0.001541	-0.010 ± 0.006	0.08433	-0.015 ± 0.004	0.0003939
	rs11583680	T	-0.002 ± 0.003	0.4198	0.000 ± 0.002	0.8915	-0.001 ± 0.001	0.5767
Where: CC-IMTmean, average of means of intima-media thickness in left and right common carotid arteries; CC-IMTmax, the highest value of maximum intima-media thickness in left and right common carotid arteries; CC-IMTmean-max, mean of maximum intima-media thickness in left and right common carotid arteries. Sex-combined analyses were adjusted for sex, age, population structure (PGC1-8), genotypin…
