# Supplementary material for: PCSK9 genetic variants, carotid atherosclerosis and vascular remodelling
Source: Open Heart. 2025 Oct 10;12(2):e003348. doi: 10.1136/openhrt-2025-003348 (PMC12517018; doi:10.1136/openhrt-2025-003348)
Supplement: online supplemental file 5 [file openhrt-12-2-s005.xlsx]

## Sheet: ST5
S Table 5. Associations between single variants and CC-IMT variables in UKB (treatment-combined and treatment-stratified analyses)
			Treated		Untreated		All
			(N=5,209)		(N=35,623)		(N=41,527)
	Variant	Allele	BETA ± SE	p	BETA ± SE	p	BETA ± SE	p
CC-IMTmean	rs11206510	C	-0.003 ± 0.004	0.4691	-0.002 ± 0.002	0.012	-0.003 ± 0.001	0.05807
	rs2479409	G	-0.001 ± 0.003	0.8318	0.003 ± 0.001	0.0095	0.003 ± 0.001	0.02332
	rs11591147	T	-0.005 ± 0.016	0.7673	-0.015 ± 0.004	0.000724	-0.015 ± 0.004	0.000556
	rs11583680	T	0.001 ± 0.005	0.7717	-0.001 ± 0.002	0.54	-0.001 ± 0.002	0.5666
CC-IMTmax	rs11206510	C	-0.002 ± 0.005	0.6533	-0.002 ± 0.002	0.2404	-0.002 ± 0.002	0.1626
	rs2479409	G	0.000 ± 0.004	0.9773	0.004 ± 0.002	0.01963	0.003 ± 0.001	0.04708
	rs11591147	T	-0.019 ± 0.020	0.3383	-0.022 ± 0.002	5.562e-05	0.021 ± 0.005	4.752e-05
	rs11583680	T	0.001 ± 0.006	0.848	-0.002 ± 0.002	0.3885	-0.001 ± 0.002	0.4949
CC-IMTmean-max	rs11206510	C	-0.003 ± 0.004	0.4649	-0.002 ± 0.002	0.1655	-0.003 ± 0.001	0.08546
	rs2479409	G	0.000 ± 0.003	0.8972	0.003 ± 0.001	0.02865	0.002 ± 0.001	0.06116
	rs11591147	T	-0.004 ± 0.016	0.8232	-0.016 ± 0.004	0.0004	-0.015 ± 0.004	0.0003939
	rs11583680	T	0.001 ± 0.005	0.7951	-0.001 ± 0.002	0.5033	-0.001 ± 0.001	0.5767
Where: Where: CC-IMTmean, average of means of intima-media thickness in left and right common carotid arteries; CC-IMTmax, the highest value of maximum intima-media thickness in left and right common carotid arteries; CC-IMTmean-max, mean of maximum intima-media thickness in left and right common carotid arteries. Stratified analyses were adjusted for sex, age, population structure (PGC1-8) and g…
