# Supplementary material for: PCSK9 genetic variants, carotid atherosclerosis and vascular remodelling
Source: Open Heart. 2025 Oct 10;12(2):e003348. doi: 10.1136/openhrt-2025-003348 (PMC12517018; doi:10.1136/openhrt-2025-003348)
Supplement: online supplemental file 6 [file openhrt-12-2-s006.xlsx]

## Sheet: ST6
S Table 6. Association between lipid-lowering allelic score (LLAS) and CC-IMTmean, CC-IMTmax and CC-IMTmean-max in the IMPROVE study, stratified by use of lipid-lowering medication, and interaction between PRS and use of lipid-lowering medication.
	Treated			Untreated			All			Interaction
IMPROVE	(N=1,428)			(N=1,464)			(N=2,892)			PRS Î medication
	BETA ± SE	R2	p	BETA ± SE	R2	p	BETA ± SE	R2	p	pinteraction
CC-IMTmean	-0.002 ± 0.004	0.0002	0.56	-0.004 ± 0.004	0.0006	0.336	-0.003 ± 0.003	0.0005	0.238	0.86
CC-IMTmax	0.00003 ± 0.007	1.18x10-8	0.997	-0.009 ± 0.006	0.0016	0.128	-0.005 ± 0.004	0.0005	0.248	0.337
CC-IMTmean-max	-0.002 ± 0.005	0.0001	0.743	-0.006 ± 0.004	0.0014	0.154	-0.004 ± 0.003	0.0006	0.191	0.508
UKB	(N=5,209)			(N=35,623)			(N=40,512)			PRS Î medication
	BETA ± SE	R2	p	BETA ± SE	R2	p	BETA ± SE	R2	p	pinteraction
CC-IMTmean	0.008 ± 0.002	0.1	0.74	-0.002 ± 0.001	0.193	0.007	-0.002 ± 0.001	0.193	0.008	0.562
CC-IMTmax	0.001 ± 0.003	0.062	0.98	-0.003 ± 0.001	0.143	0.008	-0.002 ± 0.001	0.145	0.014	0.345
CC-IMTmean-max	-0.005 ± 0.002	0.094	0.84	-0.002 ± 0.001	0.184	0.013	-0.002 ± 0.001	0.187	0.016	0.528
Where: Where: CC-IMTmean, average of means of intima-media thickness in left and right common carotid arteries; CC-IMTmax, the highest value of maximum intima-media thickness in left and right common carotid arteries; CC-IMTmean-max, mean of maximum intima-media thickness in left and right common carotid arteries. IMPROVE analyses were adjusted for sex, age, population structure (MDS1-3) (and use…
